# Supplementary material for: Temperate Coastal Microbial Communities Rapidly Respond to Low Concentrations of Partially Weathered Diesel
Source: Microb Ecol. 2021 Dec 10;84(4):1122–32. doi: 10.1007/s00248-021-01939-w (PMC9747835; doi:10.1007/s00248-021-01939-w)
Supplement: Supplementary file 2 — Supplementary file2 (XLSX 277 KB) [file 248_2021_1939_MOESM2_ESM.xlsx]

## Sheet: Table S1
Temperate coastal microbial communities rapidly respond to low concentrations of partially weathered diesel
Microbial Ecology
Camilla M. Ryther1, Gary Wohlgeschaffen2, Brian J. Robinson2 and Alice C. Ortmann2
1Dalhousie University (Biology Department), 6299 South Street, Halifax, NS B3H 4R2, Canada
2 Centre for Offshore Oil, Gas and Energy Research Laboratory, Bedford Institute of Oceanography, 1 Challenger Drive, Dartmouth, NS B2Y 4A2, Canada
*Corresponding author: Alice.Ortmann@dfo-mpo.gc.ca 902-426-1436
Table S1 The concentrations for the compounds measured by GCMS for each sample including the fresh MD, the MD after 24 h of weathering and the water samples collected at 72 h. Values for MD are reported as ng g-1 of MD while the 72 h samples are reported as ng L-1 of water.
Sample ID	381455	381456	381457	381458	381459	381460	381461	381462	381463		Sample ID	Marine Diesel Weathered #1	Marine Diesel Weathered #2	Marine Diesel Weathered #3	Raw Marine Diesel
Enclosure	1	2	3	4	5	6	7	8	9		Stock Sol'n (ppm)	2532.4	2507	2516.4	2514.4
Treatment	Low	Control	High	High	Control	Low	Low	High	Control		Sequence	19MS-15.s	19MS-15.s	19MS-15.s	19MS-15.s
Incubator	1	1	1	2	2	2	3	3	3
Surrogates	% Recovery	% Recovery	% Recovery	% Recovery	% Recovery	% Recovery	% Recovery	% Recovery	% Recovery			% Recovery	% Recovery	% Recovery	% Recovery
d26-dodecane	79.23	84.24	92.83	73.97	83.46	100.72	76.89	85.65	103.92
d36-heptadecane	84.79	98.3	73.89	86.16	92.1	85.93	61.04	101.08	103.62
d50-n-tetracosane	94.59	94.81	96.61	136.91	121.61	105.36	99.77	110.12	108.67
d66-n-dotriacontane	97.25	102.22	98.28	88.31	103.01	96.4	99.29	88.24	95.88
5beta-cholestane	102.87	115.63	115.15	112.59	127.96	121.03	113.4	133.91	135.02
d10-phenanthrene	70.46	78.89	75.14	64.31	82.08	66.3	62.82	61.81	76.59
d10-pyrene	83.78	90.99	97.99	76.76	101.86	82.4	78.12	78.11	91.22
d12-benzo[a]pyrene	104.66	102.8	102.57	104.16	110.21	108.08	87.66	107.69	109.59
d12-benzo[b]fluoranthene	132.49	127.24	128.96	134.13	125.46	131.91	107.28	118.85	113.04
d14-dibenz[a,h]anthracene	109.44	110.45	111.01	123.64	125.69	127.67	91.18	120.46	105.17
C17/Pristane ratio	1.08084	n/a	1.50045	1.44968	n/a	1.01455	0.914943	1.45081	n/a		C17/Pristane ratio	1.59458	1.56894	1.79279	1.68274
C18/Phytane ratio	1.06253	n/a	1.34498	1.40175	n/a	1.11302	0.87879	1.37214	n/a		C18/Phytane ratio	1.56955	1.54597	1.54859	1.5648
å Alkanes (ng·L-1)	2881.26	783.91	7259.12	89914.8	1076.74	17032.7	2041.39	65866	1150.92		å Alkanes (ng·g-1)	8.47149e+07	7.76231e+07	7.164e+07	6.60748e+07
å Methyalted PAHs (ng·L-1)	2918.95	0	5505.95	12699.2	0	6345.08	1941.58	10407	0		å Methyalted PAHs (ng·g-1)	2.11569e+06	2.67718e+06	2.43918e+06	1.58308e+06
å PAHs (ng·L-1)	39.89	0	142.68	314.55	0	149.06	33.22	356.6	0		å PAHs (ng·g-1)	FALSE	149970	142360	125772
Compound	(ng·L1)	(ng·L1)	(ng·L1)	(ng·L1)	(ng·L1)	(ng·L1)	(ng·L1)	(ng·L1)	(ng·L1)		Compound	(ng·g1)	(ng·g1)	(ng·g1)	(ng·g1)
n-decane	<RL	<RL	<RL	129.75	67.57	<RL	<RL	66.36	77.98		n-decane	8.40688e+06	8.43155e+06	8.1877e+06	8.48035e+06
undecane	206.92	226.04	214.31	802.03	253.45	262.85	116.48	430.27	407.22		undecane	1.67618e+07	1.46791e+07	1.12414e+07	1.24074e+07
dodecane	<RL	<RL	73.61	2851.24	<RL	133.75	<RL	1071.52	73.44		dodecane	15707822	1.09607e+07	1.25706e+07	1.22611e+07
tridecane	106.45	<RL	153.07	7585.82	<RL	242.92	<RL	1619.76	<RL		tridecane	9.81181e+06	1.00656e+07	9.58004e+06	7.00856e+06
tetradecane	183.53	<RL	268.09	13982.8	<RL	611.96	<RL	5241.74	<RL		tetradecane	9.22114e+06	9.48138e+06	6.29166e+06	7.35114e+06
pentadecane	213.48	<RL	553.99	13508.4	<RL	1193.08	62.81	7094.07	<RL		pentadecane	7.1616e+06	6.2109e+06	6.97556e+06	5.66278e+06
hexadecane	183.27	<RL	644.28	12142.4	<RL	1529.73	62.47	7389.81	<RL		hexadecane	5.65659e+06	5.88992e+06	5.51953e+06	4.698e+06
heptadecane	228.63	69.42	885.25	10160	67.83	2019.94	106.17	8626.27	64.74		heptadecane	3.97741e+06	4.12774e+06	3.75827e+06	2.34324e+06
2,6,10,14-TMPdecane (pristane)	211.53	<RL	589.99	7008.48	<RL	1990.98	116.04	5945.81	<RL		2,6,10,14-TMPdecane (pristane)	2494329	2.63091e+06	2.09632e+06	1.39251e+06
octadecane	198.13	61.84	583.4	7575.17	60.59	2337.96	142.61	9643.53	57.92		octadecane	2.2981e+06	2.08659e+06	2.2764e+06	1.85445e+06
2,6,10,14-TMHdecane (phytane)	186.47	<RL	433.76	5404.07	<RL	2100.56	162.28	7028.11	<RL		2,6,10,14-TMHdecane (phytane)	1.46418e+06	1.34969e+06	1.46999e+06	1.18511e+06
nonadecane	227.84	122.28	1009.76	5082.76	122.77	2145.74	258.78	7584.79	115.14		nonadecane	1.15197e+06	1.1061e+06	1.12201e+06	912819
eicosane	110.76	61.66	641.3	1879.03	61.59	1099.18	171.75	2245.25	0		eicosane	284381	290897	247749	231214
heneicosane	161.17	0	416.15	886.81	0	514.09	184.42	920.82	0		heneicosane	118510	115715	107933	94813.8
docosane	232.08	0	311.16	412.28	0	320.36	233.47	430.03	0		docosane	91412.1	90137	88948.4	85910.7
tricosane	63.77	0	87	130.53	0	97.31	62.92	150.82	0		tricosane	24319.5	22810.4	23158.6	22448.5
tetracosane	238.87	242.67	256.82	242.51	246.09	242.25	234.92	246.57	228.65		tetracosane	82653	83377.6	82781.2	82993.3
pentacosane	128.36	0	137.18	130.85	135.89	130.88	126.27	130.45	125.83		pentacosane	0	0	0	0
hexacosane	<RL	0	<RL	<RL	<RL	<RL	<RL	<RL	<RL		hexacosane	0	0	0	0
heptacosane	<RL	<RL	<RL	<RL	<RL	<RL	<RL	<RL	<RL		heptacosane	0	0	0	0
octacosane	0	<RL	<RL	<RL	<RL	<RL	<RL	<RL	<RL		octacosane	0	0	0	0
n-nonacosane	<RL	0	<RL	<RL	<RL	<RL	<RL	<RL	<RL		n-nonacosane	0	0	0	0
tricontane	0	0	0	0	60.96	59.13	0	0	<RL		tricontane	0	0	0	0
n-heneicontane	0	0	0	<RL	<RL	<RL	0	<RL	<RL		n-heneicontane	0	0	0	0
dotriacontane	0	0	0	0	0	<RL	0	0	0		dotriacontane	0	0	0	0
tritriacontane	0	0	0	0	0	0	0	0	0		tritriacontane	0	0	0	0
tetratriacontane	0	0	0	0	0	0	0	0	0		tetratriacontane	0	0	0	0
n-pentatriacontane	0	0	0	0	0	0	0	0	0		n-pentatriacontane	0	0	0	0
17a (H), 21b (H)-hopane	0	0	0	0	0	0	0	0	0		17a (H), 21b (H)-hopane	0	0	0	0
17b (H), 21a (H)-hopane	0	0	0	0	0	0	0	0	0		17b (H), 21a (H)-hopane	0	0	0	0
naphthalene	<RL	<RL	<RL	<RL	<RL	<RL	<RL	<RL	<RL		naphthalene	100357	104465	101116	90080
1-methylnaphthalene	<RL	<RL	83.15	231.74	<RL	38.91	<RL	124.33	<RL		1-methylnaphthalene	146848	210980	193549	114281
methylnaphthalene	<RL	<RL	87.17	296.99	<RL	<RL	<RL	146.09	<RL		methylnaphthalene	218240	351117	294146	187231
2,6-dimethlynaphthalen	47.5	0	124.25	496.3	<RL	100.71	<RL	394.82	<RL		2,6-dimethlynaphthalen	235481	333399	244907	190820
dimethylnaphthalene	99.89	<RL	400.1	1349.78	<RL	358.26	101.58	1044.32	<RL		dimethylnaphthalene	499514	706899	552232	400249
2,3,5-trimethylnaphthalene	234.17	0	271.07	590.56	0	264.4	0	484.63	0		2,3,5-trimethylnaphthalene	152536	201298	184599	122548
trimethylnaphthalene	1308.6	<RL	1149.58	2874.66	0	1302.59	524.47	2009.85	0		trimethylnaphthalene	518805	647832	713173	403242
tetramethylnaphthalene	929.06	0	2087.34	4032.8	0	1514.95	874.49	3056.72	0		tetramethylnaphthalene	346753	426315	373942	231392
acenaphthene	0	0	0	0	0	0	0	0	0		acenaphthene	0	0	0	0
acenaphthylene	0	0	0	0	0	0	0	0	0		acenaphthylene	0	0	0	0
fluorene	<RL	<RL	84.76	207.64	<RL	74.01	<RL	230.93	<RL		fluorene	24962.9	29589.7	25802.2	21904
methylfluorene	63.12	0	359.37	532.05	0	254.67	29.11	585.48	0		methylfluorene	83162.2	88374.4	60530.3	47671.2
dimethylfluorene	252.81	0	625.5	801.26	0	453.23	195.93	908.33	0		dimethylfluorene	85546.4	77706.9	80387.3	66232.5
trimethylfluorene	142.26	0	606.21	536.81	0	413.23	132.06	924.04	0		trimethylfluorene	47833.7	45413.4	44454.4	33648.8
dibenzothiophene	0	0	0	0	0	0	0	0	0		dibenzothiophene	<RL	<RL	<RL	0
methyldibenzothiophene	0	0	0	935.3	0	921.24	0	1371.8	0		methyldibenzothiophene	103242	127471	108334	76200.8
dimethyldibenzothiophene	0	0	0	611.39	0	488.31	0	0	0		dimethyldibenzothiophene	69393.9	94172.7	86526.7	48899.3
trimethyldibenzothiophene	0	0	0	378.04	0	348.77	0	0	0		trimethyldibenzothiophene	77825.4	49604.7	65504.4	36081.3
tetramethyldibenzothiophene	0	0	0	52.02	0	55.17	0	0	0		tetramethyldibenzothiophene	<RL	0	<RL	0
phenanthrene	39.89	<RL	57.92	106.91	<RL	75.05	33.22	125.67	<RL		phenanthrene	15406.4	15915.5	15441.7	13787.8
anthracene	<RL	0	<RL	0	0	0	0	0	0		anthracene	0	0	0	0
methylphenanthrene	52.08	<RL	85	126	<RL	99.12	49.3	159.62	<RL		methylphenanthrene	26936.5	26371.5	26174.8	22440.5
2-methylphenanthrene	30.53	<RL	44.81	63.17	<RL	48.86	30.34	74.98	<RL		2-methylphenanthrene	15497.2	15472.8	15009.7	13684.5
dimethylphenanthrene	37.84	<RL	58.76	105.2	0	71.79	34.64	109.96	<RL		dimethylphenanthrene	24098.4	23161.3	20562.5	19237
3,6-dimethylphenanthrene	38.62	0	43.23	45	0	42.74	38.12	45.88	0		3,6-dimethylphenanthrene	14731.4	14739	14553.9	14248.9
trimethylphenanthrene	33.29	0	46.92	66.86	0	63.75	0	90.84	0		trimethylphenanthrene	14336.7	12741.1	13210.3	10556.5
tetramethylphenanthrene	0	0	0	0	0	<RL	0	0	0		tetramethylphenanthrene	<RL	0	<RL	<RL
fluoranthene	0	0	0	0	0	0	0	0	0		fluoranthene	0	0	0	0
pyrene	<RL	<RL	<RL	<RL	<RL	<RL	<RL	<RL	<RL		pyrene	<RL	<RL	<RL	<RL
methylpyrene	0	0	<RL	<RL	0	<RL	<RL	<RL	0		methylpyrene	<RL	0	<RL	<RL
dimethylpyrene	0	0	0	<RL	0	0	0	<RL	0		dimethylpyrene	0	0	0	0
trimethylpyrene	0	0	0	0	0	0	0	0	0		trimethylpyrene	0	0	0	0
tetramethylpyrene	0	0	0	0	0	0	0	0	0		tetramethylpyrene	0	0	0	0
naphthobenzothiophene	0	0	0	0	0	0	0	0	0		naphthobenzothiophene	0	0	0	0
methylnaphthobenzothiophene	0	0	0	0	0	0	0	0	0		methylnaphthobenzothiophene	0	0	0	0
dimethylNBenzothiophene	0	0	0	0	0	0	0	0	0		dimethylNBenzothiophene	0	0	0	0
trimethylNbenzothiophene	0	0	0	0	0	0	0	0	0		trimethylNbenzothiophene	0	0	0	0
tetramethylNbenzothiophene	0	0	0	0	0	0	0	0	0		tetramethylNbenzothiophene	0	0	0	0
benz[a]anthracene	0	0	0	0	0	0	0	0	0		benz[a]anthracene	<RL	<RL	<RL	<RL
chrysene	0	0	0	0	0	0	0	0	0		chrysene	0	0	0	0
methylchrysene	0	0	0	0	0	0	0	0	0		methylchrysene	0	0	0	0
dimethylchrysene	0	0	0	0	0	0	0	0	0		dimethylchrysene	0	0	0	0
trimethylchrysene	0	0	0	0	0	0	0	0	0		trimethylchrysene	0	0	0	0
tetramethylchrysene	0	0	0	0	0	0	0	0	0		tetramethylchrysene	0	0	0	0
benzo[b]fluoranthene	0	0	0	0	0	0	0	0	0		benzo[b]fluoranthene	0	0	0	0
benzo[k]fluoranthene	0	0	0	0	0	0	0	0	0		benzo[k]fluoranthene	0	0	0	0
benzo[e]pyrene	0	0	0	0	0	0	0	0	0		benzo[e]pyrene	0	0	0	0
benzo[a]pyrene	0	0	0	0	0	0	0	0	0		benzo[a]pyrene	0	0	0	0
perylene	0	0	0	0	0	0	0	0	0		perylene	0	0	0	0
indeno[1,2,3-cd]pyrene	0	0	0	0	0	0	0	0	0		indeno[1,2,3-cd]pyrene	0	0	0	0
dibenz[a,h]anthracene	0	0	0	0	0	0	0	0	0		dibenz[a,h]anthracene	0	0	0	0
benzo[ghi]perylene	0	0	0	0	0	0	0	0	0		benzo[ghi]perylene	0	0	0	0
